# Supplementary material for: Amplifications of EVX2 and HOXD9-HOXD13 on 2q31 in mature cystic teratomas of the ovary identified by array comparative genomic hybridization may explain teratoma characteristics in chondrogenesis and osteogenesis
Source: J Ovarian Res. 2024 Jun 21;17:129. doi: 10.1186/s13048-024-01458-5 (PMC11193297; doi:10.1186/s13048-024-01458-5)
Supplement: Supplementary file 2 — Supplementary Material 2: Chromosomal aberrations on array comparative genomic hybridization (aCGH) analysis present 4 to 6 teratomas [file 13048_2024_1458_MOESM2_ESM.xlsx]

## Sheet: 工作表1
Additional file 2. Chromosomal aberrations on array comparative genomic hybridization (aCGH) analysis present by 4 to 6 teratomas.
#	Cytoband	Start	Stop	Size	Tera-1	Tera-2	Tera-3	Tera-4	Tera-5	Tera-6	Tera-7	Tera-8	Tera-9	Avg Log2 Ratio	Gene Names
6	1p36.13	16346492	16379884	33393			0.788986	1.02029	0.533426	0.306181		0.41827	0.301042	0.359656	CLCNKA, CLCNKB
6	2q31.1	177009844	177037460	27617	0.276377	0.239363			0.175876	0.332952	0.160109	0.215613	0.237556	0.226584	MIR10B, HOXD4, HOXD3
6	15q11.2	25200244	25200712	469	0.993043	0.363525	1.54529	0.923087	0.969055	-0.399588		0.66416		0.66416	SNRPN, SNHG14, SNURF
6	17q21.31	41831661	41835610	3950			1.08561		0.505406	0.427175	0.316572	0.583224	0.472178	0.527701	SOST
6	20q13.32	57245734	57425664	179931	0.418818		0.556104		0.335696	0.223519	0.240776	0.423439	0.247825	0.335632	STX16, STX16-NPEPL1, NPEPL1, LOC105372695, MIR296, MIR298
6	Xp11.22	53449448	53459515	10068	1.15444	0.329508			0.788207	0.328367		0.716158	0.484252	0.600205	SMC1A, RIBC1, HSD17B10
6	Xq13.1	70352510	70460257	107748	0.376642		0.48299		0.294608		0.160752	0.281054	0.195871	0.238463	MED12, NLGN3, BCYRN1, GJB1, ZMYM3
6	Xq28	153303022	153601109	298088	0.356095	0.165746	0.432054	0.613764	0.359016			0.2357		0.2357	MECP2, OPN1LW, OPN1MW2, OPN1MW, OPN1MW3, TEX28, TKTL1
5	2p24.3	16085695	16086123	429	1.18496	0.640855		1.36979	0.9643			0.872144		0.872144	MYCN
5	11p15.5	2016024	2024343	8320	0.358425		0.780459	1.46293	0.603118			0.438722		0.438722	HOTS, H19, MIR675
5	14q22.2	54416866	54421370	4505			1.07323	1.09186	0.534463			0.544062	0.456017	0.500039	BMP4
5	17q24.3	70118098	70120417	2320			1.32886	1.5794	0.515711	0.346087		0.715466	0.352736	0.534101	SOX9
5	Xp11.22	53459806	53460442	637	1.15444	0.329508	-1.46584			0.328367		0.716158	0.484252	0.600205	HSD17B10
5	Xq22.1	100662134	101100695	438562	0.318706		0.72115		0.38722			0.373169	0.270237	0.321703	RPL36A-HNRNPH2, GLA, HNRNPH2, ARMCX4, ARMCX1, ARMCX6, ARMCX3, ARMCX2, NXF5
5	Xq28	153671783	153773360	101578	0.356095	0.165746	0.432054		0.359016			0.2357		0.2357	FAM50A, MIR6858, PLXNA3, LAGE3, UBL4A, SLC10A3, FAM3A, G6PD, IKBKG
5	Xq28	153135707	153303021	167315	0.356095		0.432054	0.613764	0.359016			0.2357		0.2357	L1CAM, LCA10, AVPR2, ARHGAP4, NAA10, RENBP, HCFC1, HCFC1-AS1, TMEM187, MIR3202-1, MIR3202-2, IRAK1, MIR718
4	7q21.3	93667905	94295230	627326		0.243412	0.5266	0.481946		0.304698			0.219636	0.219636	COL1A2-AS1, COL1A2, CASD1, SGCE, PEG10
4	14q32.2	101056690	101199569	142880						0.272422	0.181117	0.295186	0.226168	0.260677	LINC00523, DLK1
4	20p12.2	10620343	10652046	31704		0.264425	0.777818			0.4074	0.26692		0.344703	0.344703	JAG1, MIR6870
4	17q21.33	48267079	48277988	10910		0.286928	0.891002		0.687807	0.372053			0.327345	0.327345	COL1A1
4	19p13.3-p12	5543927	24360536	18816610		-0.233964	-0.274965			-0.374554	-0.179345	-0.183701	-0.227459	-0.20558	TINCR, SAFB2, SAFB, C19orf70, HSD11B1L, RPL36, LONP1, CATSPERD, PRR22, DUS3L, NRTN, FUT6, FUT3, LOC101928844, FUT5, NDUFA11, VMAC, CAPS, RANBP3, LOC100128568, RFX2, ACSBG2, MLLT1, ACER1, CLPP, ALKBH7, PSPN, GTF2F1, MIR6885, MIR6790, LOC390877, KHSRP, MIR3940, SLC25A41, SLC25A23, CRB3, DENND1C, TUBB4A, TNFSF9, CD70, TNFSF14, C3, GPR108, MIR6791, TRIP10, SH2D3A, VAV1, ADGRE1, ADGRE4P, FLJ25758, MBD…
4	Xp11.23	47475952	47509115	33164	0.371644		0.405371	0.453736	0.413687			0.19052		0.19052	SYN1, CFP, ELK1
4	Xp22.33	1044441	1107108	62668			-0.709795		0.173377	-0.5816	-0.287668				SHOX
4	Xq28	153773361	154002978	229618	0.356095	0.165746	0.432054		0.359016			0.2357		0.2357	FAM223A, FAM223B, CTAG1B, CTAG1A, CTAG2, GAB3, DKC1, SNORA36A, MIR664B
